# Supplementary material for: Feasibility of Elemental and Microstructural Differentiation of Land Snail Eggs from Bradybaena ravida and Cathaica fasciola
Source: Biology (Basel). 2026 May 2;15(9):721. doi: 10.3390/biology15090721 (PMC13162794; doi:10.3390/biology15090721)
Supplement: Supplementary file 1 [file biology-15-00721-s001.zip]

Archive with 1 entries (1 files):
- biology-4249113-supplementary.pdf
